# Supplementary material for: Entomological monitoring data driving decision-making for appropriate and sustainable malaria vector control in Côte d’Ivoire
Source: Malar J. 2023 Jan 12;22:14. doi: 10.1186/s12936-023-04439-z (PMC9835745; doi:10.1186/s12936-023-04439-z)
Supplement: Supplementary file 1 — Additional file 1: Data collected, analyses and graphs. [file 12936_2023_4439_MOESM1_ESM.xlsx]

## Sheet: Clothianidin
		Clothianidin 2%
		Day 1	Day 2	Day3	Day4	Day5	Day6	Day7
	Abengourou	20.7	45.1	61	70.7	75.6	80.5	86.6
	Aboisso	8.8	16.3	25	27.5	33.8	37.5	38.8
	Adzopé	74.8	94.5	100	100	100	100	100
	Beoumi	36.5	63.5	83.3	97.9	100	100	100
	Bettié	34	68.9	82.5	84.5	90.3	91.3	93.2
	Bocanda	18.6	43	73.3	87.2	91.8	94.2	98.8
	Bouaké	19	34.3	49.5	61	78.1	84.8	86.7
	Bouna	20.9	38.5	48.4	56	61.5	74.7	90.1
	Dabakala	37.6	55.9	82.8	86	100	100	100
	Daloa	28.4	44.2	60	76.8	85.3	87.4	93.7
	Gagnoa	57.7	79.4	82.5	95.9	100	100	100
	Jacqueville	50.2	70.6	79.2	87.1	91.8	99.2	99.6
	Nassian	31.9	66	87.2	91.5	93.6	97.9	97.9
	Odienné	41.8	60.2	70.4	75.5	80.6	82.7	83.7
	Sakassou	31.9	66	87.2	91.5	93.6	97.9	97.9
	San Pedro	71.1	87.5	97.9	100	100	100	100
	Yamoussoukro	20.8	49.1	73.6	83	86.8	86.8	91.5

## Sheet: Chlorfenapyr
		100 µg/bottle	200 µg/bottle
	Abengourou	57.6	98.6
	Aboisso	77.9	97
	Adzopé	80.9	99
	Béoumi	59.7	91.4
	Bettié	98.8	100
	Bocanda	100	100
	Bouaké	75	91.8
	Bouna	82.7	100
	Dabakala	38.2	98
	Daloa	90.3	100
	Gagnoa	69.9	94.2
	Jacqueville	73.6	100
	Nassian	36.7	94.8
	Odienné	76.5	98.6
	Sakassou	8.7	87.3
	San Pedro	78.8	89.1
	Yamoussoukro	94.5	100

## Sheet: Pyrethroid
	Insecticide tested	Abengourou	Aboisso	Adzopé	Beoumi	Bettie	Bouaké	Bouna	Daloa	Dabakala	Gagnoa	Nassian	Odienné	Sakassou	San-Pedro	Yamoussoukro
	Deltamethrin (0.05%) 1x	0	84 6	0	6.6	10.3	0	9.3	1.1	5.2	4.6	2.5	7.3	5	4.4	3.1
	PBO + Deltamethrin (0.05)	14.6	56	49.5	80.8	44.7	57.9	71.6	10.6	45.7	47.5	40	70.8	30	21.3	73.1
	Deltamethrin (0.25%) 5x	27.9	11.9	53.1	75.3	31.3	38.7	18.8	22.6	10.3	30.4	73.4	38.5	17.3	14	26.5
	Deltamethrin (0.5%) 10x	45.5	57.5	68.1	79.5	61.3	49.5	51.8	33.7	27.8	50	91.4	61.7	62.7	46.5	35.9
	Permethrin (0.75%) 1x	1.1	0	2.1	0	1	2.1	7.3	1.1	4	6.3	5	2	5.1	4.3	1.1
	PBO + Permethrin (0.75%)	4.5	10.7	14.7	6.5	8	19.4	53.5	11.8	11	46.8	47.8	20	54.8	26.4	51.5
	Permethrin (3.75%) 5x	42.2	17.9	27.2	63.1	67.3	37.9	60	11.6	42.6	36.7	94.7	70.8	87.1	45.7	35.3
	Permethrin (7.5%) 10x	62.9	64.9	60	95.9	80	57.4	88.9	40.7	76.7	85	98.9	100	87	76.9	62
	Alpha-cypermethrin (0.05) 1x	0	0	4.4	4.5	1.9	4.7	2.2	4.3	4.1	8.4	11.6	1.1	0	3	0
	PBO + Alpha-cypermethrin (0.05)	3.9	83.3	26.8	53	73.5	44.7	21.9	9.7	9.5	19.8	31.7	49.5	30.7	17.2	25
	Alpha-cypermethrin (0.25) 5x	18.3	16.3	10.5	46.3	15	14.8	11.8	9.5	25	15.6	42.3	11.7	23.2	8.4	5.4
	Alpha-cypermethrin (0.5) 10x	43	21.3	21.6	77.3	48.4	42.6	16.7	23.1	45.8	39.8	56.1	80.2	28	35.4	13.5
	Lambdacyhalothrin (0.05%) 1x	0			54.8	99	0	2.2	38.5	2.1	5.2	2.2	1.9	9.3
	Bendiocarb (0.1%) 1x	50.5	1	53.9		60.2	11.5	50	1	31.6	15.1	35.8	51.9	0	32.9	10.3
	Bendiocarb (1%) 10x	77.7					37.4	64			78.4	57.8	78.4	51.8	90.8
	Pirimiphos-methyl (0.25%) 1x	100	73.2	90.8	100	25.7	100	100	34	100	100	98.2	100	100	100	97.6
	Pirimiphos-methyl (1.25%) 5x		100	100		100			100

## Sheet: Pirimiphos methyl
		Pirimiphos-methyl 1x	Pirimiphos-methyl 5x
	Abengourou	100
	Aboisso	73.2	100
	Adzopé	90.8	100
	Béoumi	100
	Bettié	25.7	100
	Bouaké	100
	Bouna	100
	Dabakala	100
	Daloa	34	100
	Gagnoa	100
	Nassian	98.2
	Odienné	100
	Sakassou	51.8	100
	San Pedro	100
	Yamoussoukro	98.6

## Sheet: All test results
Insecticide tested	Abengourou	Aboisso	Adzopé	Beoumi	Bettie	Bouaké	Bouna	Daloa	Dabakala	Gagnoa	Nassian	Odienné	Sakassou	San-Pedro	Yamoussoukro
	Number tested	Number tested	Number tested	Number tested	Number tested	Number tested	Number tested	Number tested	Number tested	Number tested	Number tested	Number tested	Number tested	Number tested	Number tested
	(% mortality)	(% mortality)	(% mortality)	(% mortality)	(% mortality)	(% mortality)	(% mortality)	(% mortality)	(% mortality)	(% mortality)	(% mortality)	(% mortality)	(% mortality)	(% mortality)	(% mortality)
Deltamethrin (0.05%) 1x	90 (0)	84 (6)	91 (0)	76 (6.6)	97 (10.3)	100 (0)	86 (9.3)	95 (1.1)	97 (5.2)	87 (4.6)	81 (2.5)	96 (7.3)	101 (5)	91 (4.4)	77 (3.1)
PBO + Deltamethrin (0.05)	89 (14.6)	84 (56)	91 (49.5)	73 (80.8)	94 (44.7)	95 (57.9)	95 (71.6)	85 (10.6)	94 (45.7)	99 (47.5)	65 (40)	96 (70.8)	90 (30)	89 (21.3)	93 (73.1)
Deltamethrin (0.25%) 5x	104 (27.9)	84 (11.9)	91 (53.1)	89 (75.3)	99 (31.3)	62 (38.7)	85 (18.8)	93 (22.6)	107 (10.3)	92 (30.4)	79 (73.4)	104 (38.5)	98 (17.3)	100 (14)	83 (26.5)
Deltamethrin (0.5%) 10x	99 (45.5)	80 (57.5)	91 (68.1)	73 (79.5)	107 (61.3)	97 (49.5)	85 (51.8)	89 (33.7)	97 (27.8)	102 (50)	58 (91.4)	107 (61.7)	102 (62.7)	101 (46.5)	103 (35.9)
Permethrin (0.75%) 1x	94 (1.1)	84 (0)	96 (2.1)	83 (0)	98 (1)	95 (2.1)	96 (7.3)	91 (1.1)	100 (4)	95 (6.3)	101 (5)	98 (2)	99 (5.1)	94 (4.3)	93 (1.1)
PBO + Permethrin (0.75%)	89 (4.5)	84 (10.7)	95 (14.7)	77 (6.5)	100 (8)	93 (19.4)	101 (53.5)	93 (11.8)	100 (11)	94 (46.8)	92 (47.8)	100 (20)	84 (54.8)	91 (26.4)	97 (51.5)
Permethrin (3.75%) 5x	109 (42.2)	95 (17.9)	92 (27.2)	84 (63.1)	98 (67.3)	87 (37.9)	90 (60)	95 (11.6)	47 (42.6)	98 (36.7)	76 (94.7)	96 (70.8)	101 (87.1)	92 (45.7)	68 (35.3)
Permethrin (7.5%) 10x	97 (62.9)	97 (64.9)	95 (60)	74 (95.9)	100 (80))	101 (57.4)	90 (88.9)	86 (40.7)	43 (76.7)	100 (85)	87 (98.9)	101 (100)	97 (87.)	91 (76.9)	79 (62)
Alpha-cypermethrin (0.05) 1x	90 (0)	81 (0)	91 (4.4)	88 (4.5)	105 (1.9)	106 (4.7)	93 (2.2)	93 (4.3)	98 (4.1)	95 (8.4)	86 (11.6)	91 (1.1)	693 (0)	100 (3)	100 (0)
PBO + Alpha-cypermethrin (0.05)	77 (3.9)	84 (83.3)	97 (26.8)	83 (53)	105 (73.5)	103 (44.7)	96 (21.9)	93 (9.7)	95 (9.5)	91 (19.8)	63 (31.7)	101 (49.5)	88 (30.7)	99 (17.2)	92 (25)
Alpha-cypermethrin (0.25) 5x	93 (18.3)	80 (16.3)	86 (10.5)	80 (46.3)	100 (15)	88 (14.8)	93 (11.8)	95 (9.5)	44 (25)	96 (15.6)	71 (42.3)	103 (11.7)	99 (23.2)	83 (8.4)	93 (5.4)
Alpha-cypermethrin (0.5) 10x	100 (43)	80 (21.3)	97 (21.6)	75 (77.3)	95 (48.4)	101 (42.6)	96 (16.7)	91 (23.1)	48 (45.8)	98 (39.8)	107 (56.1)	101 (80.2)	93 (28)	99 (35.4)	96 (13.5)
Lambdacyhalothrin (0.05%) 1x	103 (0)	x	x	84 (54.8)	100 (99)	78 (0)	89 (2.2)	91 (38.5)	95 (2.1)	96 (5.2)	93 (2.2)	104 (1.9)	97 (9.3)	x	x
Bendiocarb (0.1%) 1x	95 (50.5)	98 (1)	89 (53.9)	x	88 (60.2)	78 (11.5)	98 (50)	96 (1)	95 (31.6)	93 (15.1)	95 (35.8)	106 (51.9)	23 (0)	82 (32.9)	87 (10.3)
Bendiocarb (1%) 10x	94 (77.7)	x		x	x	91 (37.4)	100 (64)	x	x	97 (78.4)	90 (57.8)	97 (78.4)	85 (51.8)	98 (90.8)	x
Pirimiphos-methyl (0.25%) 1x	105 (100)	97 (73.2)	98 (90.8)	86 (100)	101 (25.7)	84 (100)	98 (100)	97 (34)	98 (100)	89 (100)	110 (98.2)	98 (100)	88 (100)	101 (100)	85 (97.6)
Pirimiphos-methyl (1.25%) 5x	x	95 (100)	99 (100)	x	97 (100)	x	x	92 (100)	x	x	x	x	x	x	x

## Sheet: Vector density
	Collection method	Species	Béoumi	Dabakala	Nassian	Sakassou	Total
	HLC	An. gambiae s.l.	6102	10643	3408	53179	73332
		An. funestus s.l.	7	281	270	159	717
		An. nili	1	426	0	13	440
		Other Anopheles	783	135	7	1708	2633
		Culicine	718	1499	390	2580	5187
		Total	7611	12984	4075	57639	82309
		An. gambiae s.l.	1183	2381	501	4725	8790
		An. funestus s.l.	0	717	98	123	938
	PSC	An. nili	0	134	0	0	134
		Other Anopheles	36	175	0	181	392
		Culicine	338	350	102	4364	5154
		Total	1557	3757	701	9393	15408
	CDC light trap	An. gambiae s.l.	645	1840	59	3099	5643
		An. funestus s.l.	0	0	0	0	0
		An. nili	0	0	0	0	0
		Other Anopheles	0	0	0	0	0
		Culicine	430	559	137	739	1865
		Total	1075	2399	196	3838	7508

## Sheet: HBR & EIR
			Month	site	hbr	Infection rate	eir
			May	Beoumi	21.1	0.03	0.633
			June	Beoumi	10.1	0.04	0.404
			July	Beoumi	32.3	0	0
			August	Beoumi	30	0	0
			September	Beoumi	145.3	0	0
			October	Beoumi	100.8	0.017	1.7136
			November	Beoumi	33.5	0	0
			December	Beoumi	14.7	0	0
				Mean	48.475	0.010875	0.343825
			May	Dabakala	44.7	0.049	2.1903
			June	Dabakala	17.7	0.03	0.531
			July	Dabakala	139.6	0.032	4.4672
			August	Dabakala	125.7	0.016	2.0112
			September	Dabakala	148.3	0	0
			October	Dabakala	116.2	0	0
			November	Dabakala	48.8	0	0
			December	Dabakala	9.9	0.017	0.1683
				Mean	81.3625	0.018	1.171
			May	Nassian	1.6	0	0
			June	Nassian	2.1	0.034	0.0714
			July	Nassian	4	0.068	0.272
			August	Nassian	2.6	0	0
			September	Nassian	83.1	0.034	2.8254
			October	Nassian	100.8	0.032	3.2256
			November	Nassian	7	0.112	0.784
			December	Nassian	11.8	0.081	0.9558
				Mean	26.625	0.045125	1.01678
			January	Sakassou	111.8	0.005	0.559
			February	Sakassou	106.9	0.014	1.4966
			March	Sakassou	199.8	0.009	1.7982
			April	Sakassou	199.5	0	0
			May	Sakassou	195	0.08	15.6
			June	Sakassou	197.7	0.04	7.908
			July	Sakassou	280.4	0.01	2.804
			August	Sakassou	360	0.01	3.6
			September	Sakassou	429	0.01	4.29
			October	Sakassou	461.6	0	0
			November	Sakassou	432.3	0.01	4.323
			December	Sakassou	364.4	0.03	10.932
				Mean	278.2	0.0181667	4.44257
			January	February	March	April	May	June	July	August	September	October	November	December
	Béoumi	Outdoor					23.8	11.6	32.8	19.8	128.8	88.8	37.4	20.2
		Indoor					18.4	8.6	31.8	40.2	161.8	112.8	29.6	9.2
	Dabakala	Outdoor					53.2	15.6	129.2	108.6	157.8	115.6	61.2	13.8
		Indoor					36.2	19.8	150	142.8	138.8	116.8	36.4	6
	Nassian	Outdoor					2.4	2.2	3.8	2.2	77.6	83.4	4	7.8
		Indoor					0.8	2	4.2	3	88.6	118.2	10	15.8
	Sakassou	Outdoor	98.2	106.6	180.8	247.4	190.2	186.6	241.2	342.2	470.2	511.6	441.6	402.2
		Indoor	125.4	107.2	218.8	151.6	199.8	208.8	319.6	377.8	387.8	411.6	423	326.6
